# Supplementary material for: Fermentation Preparation of Umami Sauce and Peptides from Kelp Scraps by Natural Microbial Flora
Source: Foods. 2025 May 15;14(10):1751. doi: 10.3390/foods14101751 (PMC12111377; doi:10.3390/foods14101751)
Supplement: Supplementary file 1 [file foods-14-01751-s001.zip]

Archive with 1 entries (1 files):
- foods-3583908-supplementary.pdf
